# Supplementary material for: Engineering of a Long-Acting Bone Morphogenetic Protein-7 by Fusion with Albumin for the Treatment of Renal Injury
Source: Pharmaceutics. 2022 Jun 24;14(7):1334. doi: 10.3390/pharmaceutics14071334 (PMC9316787; doi:10.3390/pharmaceutics14071334)
Supplement: Supplementary file 1 [file pharmaceutics-14-01334-s001.zip]

Archive with 1 entries (1 files):
- pharmaceutics-1763949-supplementary.pdf
